# Supplementary material for: Impact of Change in Body Composition during Follow-Up on the Survival of GEP-NET
Source: Cancers (Basel). 2022 Oct 22;14(21):5189. doi: 10.3390/cancers14215189 (PMC9654293; doi:10.3390/cancers14215189)
Supplement: Supplementary file 1 [file cancers-14-05189-s001.zip]

Archive with 2 entries (2 files):
- Suplementary material S1.pdf
- Suplementary material S2.pdf
